# Supplementary material for: Deletion of FNDC5/irisin modifies murine osteocyte function in a sex-specific manner
Source: eLife. 2024 Apr 25;12:RP92263. doi: 10.7554/eLife.92263 (PMC11045224; doi:10.7554/eLife.92263)
Supplement: Supplementary file 3. — Genes that are significantly differentially expressed in female FNDC5 KO mice compared to female WT mice as well as genes that are significantly differentially expressed in male FNDC5 KO mice compared to male WT mice are listed. [file elife-92263-supp3.xlsx]

## Sheet: WT Female vs WT Male
WT Female vs WT Male osteocyte genes
SYMBOL	GENENAME	log2FoldChange	padj
Xist	inactive X specific transcripts	13.1655	0
5730457N03Rik	NA	5.4801	0.00207939
Lgi2	leucine-rich repeat LGI family, member 2	5.07358	7.78928e-05
Gm1110	predicted gene 1110	5.065	0.0359069
9030612E09Rik	RIKEN cDNA 9030612E09 gene	4.9167	0.068372
Ptpn5	protein tyrosine phosphatase, non-receptor type 5	4.89911	0.0645207
Lppr5	NA	4.81168	6.14942e-09
Greb1	gene regulated by estrogen in breast cancer protein	4.4398	9.76808e-34
Syndig1l	synapse differentiation inducing 1 like	4.27515	0.0883862
Shank2	SH3 and multiple ankyrin repeat domains 2	3.72156	4.0155e-15
Fam196b	NA	3.42474	0.00685666
Sostdc1	sclerostin domain containing 1	3.3282	0.0679134
Adarb2	adenosine deaminase, RNA-specific, B2	3.23197	0.0763964
Dcc	deleted in colorectal carcinoma	3.17534	0.00339748
Mmd2	monocyte to macrophage differentiation-associated 2	3.16572	0.0236838
Kcnmb1	potassium large conductance calcium-activated channel, subfamily M, beta member 1	3.14091	0.0934437
Aldh1a2	aldehyde dehydrogenase family 1, subfamily A2	2.96028	2.54165e-34
Adamdec1	ADAM-like, decysin 1	2.79762	0.00347388
Cd1d2	CD1d2 antigen	2.76894	0.0601525
Pi15	peptidase inhibitor 15	2.71203	1.65498e-65
Ptprq	protein tyrosine phosphatase, receptor type, Q	2.69461	0.00800989
Gdnf	glial cell line derived neurotrophic factor	2.66923	0.0222926
Tdrd5	tudor domain containing 5	2.61732	0.0523168
Gabre	gamma-aminobutyric acid (GABA) A receptor, subunit epsilon	2.57698	0.0017319
Pakap	paralemmin A kinase anchor protein	2.44271	0.0238771
Capn6	calpain 6	2.43696	0.00012697
Olfr1372-ps1	NA	2.30825	0.0139368
Col6a4	collagen, type VI, alpha 4	2.22667	0.028179
Oscar	osteoclast associated receptor	2.19688	5.59842e-10
Gpr3	G-protein coupled receptor 3	2.19401	0.0176939
Col2a1	collagen, type II, alpha 1	2.18768	7.95955e-41
Pgr	progesterone receptor	2.17613	0.00287172
Myl10	myosin, light chain 10, regulatory	2.1683	0.0249203
Ch25h	cholesterol 25-hydroxylase	2.09948	0.0852833
Pdcd1	programmed cell death 1	2.07823	0.0297781
Fam107a	family with sequence similarity 107, member A	2.06227	0.0130566
Sftpa1	surfactant associated protein A1	2.03423	0.0276751
Lppr4	NA	2.00749	0.0241898
Ramp3	receptor (calcitonin) activity modifying protein 3	1.95375	0.0702636
Sfrp2	secreted frizzled-related protein 2	1.94062	2.4041e-06
Prkg2	protein kinase, cGMP-dependent, type II	1.93264	0.00220815
Izumo1r	IZUMO1 receptor, JUNO	1.9322	0.0141548
Calcr	calcitonin receptor	1.93124	0.0131279
Myo5c	myosin VC	1.90001	0.000190603
Fcrl5	Fc receptor-like 5	1.88317	0.00273467
G530011O06Rik	RIKEN cDNA G530011O06 gene	1.87657	0.00995296
Slc9b2	solute carrier family 9, subfamily B (NHA2, cation proton antiporter 2), member 2	1.87068	1.26098e-09
Prss35	protease, serine 35	1.76628	4.03157e-09
Baiap2l2	BAI1-associated protein 2-like 2	1.7457	0.00671573
Slco1a4	solute carrier organic anion transporter family, member 1a4	1.74033	0.0513693
Esyt3	extended synaptotagmin-like protein 3	1.73046	0.0724671
Chadl	chondroadherin-like	1.72097	0.0726189
Pcdhac2	protocadherin alpha subfamily C, 2	1.69965	0.0840481
Slc27a6	solute carrier family 27 (fatty acid transporter), member 6	1.67932	0.00399232
Ctla4	cytotoxic T-lymphocyte-associated protein 4	1.64715	0.000327951
1700024P16Rik	NA	1.64561	0.0121839
Nyap2	neuronal tyrosine-phophorylated phosphoinositide 3-kinase adaptor 2	1.64545	0.0148603
Ocstamp	osteoclast stimulatory transmembrane protein	1.61925	0.0198457
Pla2g2d	phospholipase A2, group IID	1.60718	0.00406532
Mst1r	macrophage stimulating 1 receptor (c-met-related tyrosine kinase)	1.60659	2.9762e-11
Dcstamp	dendrocyte expressed seven transmembrane protein	1.59463	0.00259522
Kcna4	potassium voltage-gated channel, shaker-related subfamily, member 4	1.59113	0.0570918
Panx3	pannexin 3	1.56855	8.70217e-07
Ccdc85a	coiled-coil domain containing 85A	1.56611	0.0896556
Egfl6	EGF-like-domain, multiple 6	1.55426	0.0296545
Nkain1	Na+/K+ transporting ATPase interacting 1	1.53999	0.0074396
Dsc2	desmocollin 2	1.53145	0.0624584
Apol6	apolipoprotein L 6	1.51866	8.56107e-05
Ifi44	interferon-induced protein 44	1.49892	0.000168385
Ntrk3	neurotrophic tyrosine kinase, receptor, type 3	1.49847	0.0946605
Foxp3	forkhead box P3	1.49798	0.0464591
Stc1	stanniocalcin 1	1.49439	0.000126757
Cxcl10	chemokine (C-X-C motif) ligand 10	1.47525	9.54651e-08
P4ha3	procollagen-proline, 2-oxoglutarate 4-dioxygenase (proline 4-hydroxylase), alpha polypeptide III	1.47227	0.0254886
Fam78b	family with sequence similarity 78, member B	1.47101	7.67411e-18
Fras1	Fraser extracellular matrix complex subunit 1	1.46341	0.000311289
Mt3	metallothionein 3	1.45728	0.00482917
Mmp13	matrix metallopeptidase 13	1.4405	0.0157247
Tnfrsf9	tumor necrosis factor receptor superfamily, member 9	1.43942	0.00820981
Unc5c	unc-5 netrin receptor C	1.43894	2.22619e-06
Tnfsf11	tumor necrosis factor (ligand) superfamily, member 11	1.4366	3.12597e-05
Fbn2	fibrillin 2	1.43	1.12191e-17
Col8a1	collagen, type VIII, alpha 1	1.42338	2.91594e-14
Wnt4	wingless-type MMTV integration site family, member 4	1.42187	0.000396537
Heyl	hairy/enhancer-of-split related with YRPW motif-like	1.41513	1.5079e-10
Kcnc2	potassium voltage gated channel, Shaw-related subfamily, member 2	1.41069	0.0327243
Cacnb3	calcium channel, voltage-dependent, beta 3 subunit	1.40809	1.67573e-10
Olfm2	olfactomedin 2	1.40641	0.00023345
Nckap5	NCK-associated protein 5	1.40363	0.0455758
Cyr61	NA	1.40129	2.08364e-05
Tnfsf8	tumor necrosis factor (ligand) superfamily, member 8	1.40009	0.0177812
St18	suppression of tumorigenicity 18	1.39275	0.0161174
Tspan18	tetraspanin 18	1.38044	0.00115993
Vldlr	very low density lipoprotein receptor	1.37709	5.2885e-26
Postn	periostin, osteoblast specific factor	1.36571	1.57966e-11
Greb1l	growth regulation by estrogen in breast cancer-like	1.36094	0.000567589
Slc38a11	solute carrier family 38, member 11	1.35272	0.07758
Ikzf4	IKAROS family zinc finger 4	1.34739	0.00426886
Fam189a1	NA	1.34166	0.065854
Ctsk	cathepsin K	1.33509	0.0224788
Gbp6	guanylate binding protein 6	1.32826	0.000621545
Pamr1	peptidase domain containing associated with muscle regeneration 1	1.31795	0.0362727
Il17d	interleukin 17D	1.31753	0.0901721
Cxcl13	chemokine (C-X-C motif) ligand 13	1.31364	0.0175369
Scn3a	sodium channel, voltage-gated, type III, alpha	1.31188	0.0147999
Prlr	prolactin receptor	1.31133	0.0208552
Mgat3	mannoside acetylglucosaminyltransferase 3	1.30946	0.0460964
Siglec15	sialic acid binding Ig-like lectin 15	1.30731	0.0488076
Hspb2	heat shock protein 2	1.30117	0.0850662
Lpar3	lysophosphatidic acid receptor 3	1.29354	0.0216013
Ebf4	early B cell factor 4	1.29327	0.0736414
Lipc	lipase, hepatic	1.27549	6.30934e-06
Hcar1	hydrocarboxylic acid receptor 1	1.27457	0.0467469
Entpd3	ectonucleoside triphosphate diphosphohydrolase 3	1.267	3.44328e-10
Igsf9	immunoglobulin superfamily, member 9	1.26365	0.0155613
Mid1	midline 1	1.26279	6.02158e-13
Oas1g	2'-5' oligoadenylate synthetase 1G	1.26198	0.0275186
Alpl	alkaline phosphatase, liver/bone/kidney	1.26083	3.14641e-60
Msi1	musashi RNA-binding protein 1	1.25111	0.000478495
Ifng	interferon gamma	1.24857	0.064959
Hey2	hairy/enhancer-of-split related with YRPW motif 2	1.19848	0.0620062
Mlip	muscular LMNA-interacting protein	1.19843	1.42823e-06
Ibsp	integrin binding sialoprotein	1.19668	0.0034344
Tgfb3	transforming growth factor, beta 3	1.18953	4.59506e-13
Sowahb	sosondowah ankyrin repeat domain family member B	1.18563	0.0171368
Slitrk6	SLIT and NTRK-like family, member 6	1.17914	0.00178771
Smpd3	sphingomyelin phosphodiesterase 3, neutral	1.17304	1.23348e-15
Col13a1	collagen, type XIII, alpha 1	1.16966	2.73707e-09
Plagl1	pleiomorphic adenoma gene-like 1	1.16689	1.36822e-09
Smtnl2	smoothelin-like 2	1.16405	0.0247632
Samd5	sterile alpha motif domain containing 5	1.16397	0.0618859
Nhsl1	NHS-like 1	1.15225	4.5097e-15
Mypop	Myb-related transcription factor, partner of profilin	1.15197	0.0450736
Tmem132a	transmembrane protein 132A	1.14981	0.000983356
Slc9a2	solute carrier family 9 (sodium/hydrogen exchanger), member 2	1.14956	0.0147698
Asb4	ankyrin repeat and SOCS box-containing 4	1.14841	0.0353776
Gm13889	predicted gene 13889	1.14764	0.00336359
Acp5	acid phosphatase 5, tartrate resistant	1.14724	2.37987e-10
Col11a2	collagen, type XI, alpha 2	1.14643	7.37509e-28
Oxct2a	3-oxoacid CoA transferase 2A	1.13997	0.00764998
Cacna1h	calcium channel, voltage-dependent, T type, alpha 1H subunit	1.1376	3.8844e-08
Prdm1	PR domain containing 1, with ZNF domain	1.12976	5.35253e-07
Nav3	neuron navigator 3	1.12945	6.0402e-10
Rspo3	R-spondin 3	1.12133	0.00680143
Dmp1	dentin matrix protein 1	1.12011	0.0349843
Arc	activity regulated cytoskeletal-associated protein	1.11706	0.00408709
Plod2	procollagen lysine, 2-oxoglutarate 5-dioxygenase 2	1.11077	1.25491e-20
Satb2	special AT-rich sequence binding protein 2	1.10833	1.45082e-13
Scn2a1	NA	1.10474	0.0309324
Col22a1	collagen, type XXII, alpha 1	1.09715	8.97895e-20
Fmn2	formin 2	1.09426	0.0233611
Mfsd7c	NA	1.09144	0.00842279
Adamts4	a disintegrin-like and metallopeptidase (reprolysin type) with thrombospondin type 1 motif, 4	1.08874	0.012577
Tm4sf19	transmembrane 4 L six family member 19	1.08817	0.0122263
Lifr	LIF receptor alpha	1.0798	2.18181e-22
Col11a1	collagen, type XI, alpha 1	1.07684	5.19433e-14
Icos	inducible T cell co-stimulator	1.07432	0.0385061
Cxcl9	chemokine (C-X-C motif) ligand 9	1.07311	2.31445e-05
Thsd4	thrombospondin, type I, domain containing 4	1.07079	2.36365e-11
Slit2	slit guidance ligand 2	1.06644	4.07901e-14
Uchl1	ubiquitin carboxy-terminal hydrolase L1	1.06613	0.0680767
Lrp4	low density lipoprotein receptor-related protein 4	1.06173	2.19717e-11
Itga11	integrin alpha 11	1.05819	7.37568e-08
Fam198b	NA	1.05594	2.17771e-08
Slc8a3	solute carrier family 8 (sodium/calcium exchanger), member 3	1.05207	3.62204e-12
Enpep	glutamyl aminopeptidase	1.05051	3.95737e-05
Hoxc6	homeobox C6	1.04704	0.029602
Csrnp3	cysteine-serine-rich nuclear protein 3	1.03708	0.000116301
Kcnk2	potassium channel, subfamily K, member 2	1.03314	3.62027e-06
Mmp16	matrix metallopeptidase 16	1.03049	1.11341e-08
Kcnk1	potassium channel, subfamily K, member 1	1.02696	0.000166276
Shox2	short stature homeobox 2	1.02047	7.90499e-15
Epas1	endothelial PAS domain protein 1	1.01998	8.30999e-08
Osr1	odd-skipped related transcription factor 1	1.01996	0.0331352
Rap1gap	Rap1 GTPase-activating protein	1.01813	0.0101222
Nol4	nucleolar protein 4	1.01641	0.0726189
Itga10	integrin, alpha 10	1.01425	5.13619e-09
Ifit3	interferon-induced protein with tetratricopeptide repeats 3	1.01386	0.0121741
Pdgfa	platelet derived growth factor, alpha	1.01375	0.00026582
Fhod3	formin homology 2 domain containing 3	1.0122	0.00014672
Col12a1	collagen, type XII, alpha 1	1.00808	0.00608435
Igdcc4	immunoglobulin superfamily, DCC subclass, member 4	1.00553	0.000190603
Aldh1l2	aldehyde dehydrogenase 1 family, member L2	1.00476	4.01023e-05
Mme	membrane metallo endopeptidase	1.00122	4.42859e-26
Dnm3	dynamin 3	1.00098	0.0116311
Dll4	delta like canonical Notch ligand 4	1.00087	0.00313869
Lmo1	LIM domain only 1	-1.0007	0.0221826
A530064D06Rik	RIKEN cDNA A530064D06 gene	-1.00347	1.47493e-08
Cldn10	claudin 10	-1.00596	0.00800885
Cdk5rap1	CDK5 regulatory subunit associated protein 1	-1.01324	0.000247955
Nt5e	5' nucleotidase, ecto	-1.01476	0.000304739
Ctcflos	CCCTC-binding factor (zinc finger protein)-like, opposite strand	-1.02221	0.0522803
Lyve1	lymphatic vessel endothelial hyaluronan receptor 1	-1.02834	0.062944
Tnnt3	troponin T3, skeletal, fast	-1.03511	0.0620765
Chl1	cell adhesion molecule L1-like	-1.03781	0.0059058
G0s2	G0/G1 switch gene 2	-1.07099	1.57985e-17
BC100530	NA	-1.09327	0.0871217
Cxcl2	chemokine (C-X-C motif) ligand 2	-1.09743	1.21049e-28
Gm4262	predicted gene 4262	-1.10287	0.0923558
Actn3	actinin alpha 3	-1.16518	0.0517918
Xirp2	xin actin-binding repeat containing 2	-1.21044	0.0477861
Ptgs2os2	prostaglandin-endoperoxide synthase 2, opposite strand 2	-1.2254	0.00349878
Rgs7bp	regulator of G-protein signalling 7 binding protein	-1.23784	1.33832e-05
Tac2	tachykinin 2	-1.29997	0.00637158
Slco1a5	solute carrier organic anion transporter family, member 1a5	-1.32628	0.0308217
Bmper	BMP-binding endothelial regulator	-1.32987	0.0395453
Mmp12	matrix metallopeptidase 12	-1.37279	0.0921099
Ttn	titin	-1.40238	0.00140864
Gpr50	G-protein-coupled receptor 50	-1.4024	0.0147698
Tnni2	troponin I, skeletal, fast 2	-1.40366	0.094404
C6	complement component 6	-1.44632	0.00116052
4933432I03Rik	RIKEN cDNA 4933432I03 gene	-1.4898	0.0207664
Serpina3c	serine (or cysteine) peptidase inhibitor, clade A, member 3C	-1.624	9.76428e-05
Dock3	dedicator of cyto-kinesis 3	-1.72647	0.0180079
C2	complement component 2 (within H-2S)	-1.87459	1.3011e-07
Etnk2	ethanolamine kinase 2	-1.91684	0.034385
Serpinf2	serine (or cysteine) peptidase inhibitor, clade F, member 2	-1.93304	0.0257044
Hmgcs2	3-hydroxy-3-methylglutaryl-Coenzyme A synthase 2	-1.94321	0.000421761
Scara5	scavenger receptor class A, member 5	-1.95888	2.20159e-06
Fetub	fetuin beta	-1.96091	0.0168827
Gm21859	predicted gene, 21859	-1.9787	0.0664958
Acta1	actin alpha 1, skeletal muscle	-2.02537	0.000984245
Myl2	myosin, light polypeptide 2, regulatory, cardiac, slow	-2.05591	0.0135552
Atp2a1	ATPase, Ca++ transporting, cardiac muscle, fast twitch 1	-2.05997	1.06079e-17
Serpinc1	serine (or cysteine) peptidase inhibitor, clade C (antithrombin), member 1	-2.14157	0.0128206
Slc26a7	solute carrier family 26, member 7	-2.15147	3.74885e-08
Trnp1	TMF1-regulated nuclear protein 1	-2.25683	0.0734695
Vsig4	V-set and immunoglobulin domain containing 4	-2.28983	0.0510729
Mro	maestro	-2.33148	0.00319754
Cth	cystathionase (cystathionine gamma-lyase)	-2.33524	0.0247257
Gm14461	predicted gene 14461	-2.3477	0.0327872
Gpnmb	glycoprotein (transmembrane) nmb	-2.36352	3.26392e-24
Slc38a3	solute carrier family 38, member 3	-2.36961	0.00782626
Slc22a14	solute carrier family 22 (organic cation transporter), member 14	-2.43098	0.0653314
Ces1f	carboxylesterase 1F	-2.5013	0.0267063
Pvalb	parvalbumin	-2.53506	0.000308094
F12	coagulation factor XII (Hageman factor)	-2.62472	0.00442947
F9	coagulation factor IX	-2.63556	0.00382241
Mb	myoglobin	-2.66174	0.0553808
Slc27a2	solute carrier family 27 (fatty acid transporter), member 2	-2.66543	0.00232854
Pck1	phosphoenolpyruvate carboxykinase 1, cytosolic	-2.71219	0.0409405
Myh1	myosin, heavy polypeptide 1, skeletal muscle, adult	-2.76372	0.00586973
Slc1a2	solute carrier family 1 (glial high affinity glutamate transporter), member 2	-2.80646	0.0288114
Saa3	serum amyloid A 3	-2.87285	0.0452598
Aox3	aldehyde oxidase 3	-2.87302	0.00272354
Pigr	polymeric immunoglobulin receptor	-2.95273	0.00422933
Gsta3	glutathione S-transferase, alpha 3	-2.95388	0.00468949
Apoc1	apolipoprotein C-I	-2.99493	0.000259582
Slc27a5	solute carrier family 27 (fatty acid transporter), member 5	-2.99853	0.0133587
C8a	complement component 8, alpha polypeptide	-3.10784	0.00544559
Slc38a4	solute carrier family 38, member 4	-3.11975	0.0640587
Slc22a8	solute carrier family 22 (organic anion transporter), member 8	-3.3045	0.0496419
Vtn	vitronectin	-3.33373	0.0233611
Abcb11	ATP-binding cassette, sub-family B (MDR/TAP), member 11	-3.33912	0.0609275
Inmt	indolethylamine N-methyltransferase	-3.35153	0.0226043
Pon1	paraoxonase 1	-3.39396	0.0233611
F13b	coagulation factor XIII, beta subunit	-3.46778	0.0834543
Lrrn1	leucine rich repeat protein 1, neuronal	-3.48476	0.000403504
Ckm	creatine kinase, muscle	-3.48495	7.46652e-09
Myot	myotilin	-3.49272	0.0342104
Masp1	mannan-binding lectin serine peptidase 1	-3.52193	0.0411794
Hc	hemolytic complement	-3.54299	0.00454332
Crp	C-reactive protein, pentraxin-related	-3.57548	0.0942354
Cpn2	carboxypeptidase N, polypeptide 2	-3.63439	0.00802003
Elovl2	elongation of very long chain fatty acids (FEN1/Elo2, SUR4/Elo3, yeast)-like 2	-3.67116	0.00159729
Tnnc2	troponin C2, fast	-3.69076	0.0123899
Apof	apolipoprotein F	-3.76344	0.00700459
Moxd1	monooxygenase, DBH-like 1	-3.81411	0.0276404
Cyp8b1	cytochrome P450, family 8, subfamily b, polypeptide 1	-3.84587	0.0782493
Hsd17b13	hydroxysteroid (17-beta) dehydrogenase 13	-3.84866	0.0204134
Serpina1b	serine (or cysteine) preptidase inhibitor, clade A, member 1B	-3.85844	0.0271933
Serpina3n	serine (or cysteine) peptidase inhibitor, clade A, member 3N	-3.90601	1.8215e-07
Eef1a2	eukaryotic translation elongation factor 1 alpha 2	-3.91143	0.0824163
Hsd17b2	hydroxysteroid (17-beta) dehydrogenase 2	-3.94741	0.0557471
Cyp2d26	cytochrome P450, family 2, subfamily d, polypeptide 26	-3.96168	0.00713635
F2	coagulation factor II	-4.01319	0.00349996
Uroc1	urocanase domain containing 1	-4.03332	0.00795607
Cpn1	carboxypeptidase N, polypeptide 1	-4.10539	0.0773037
0610005C13Rik	RIKEN cDNA 0610005C13 gene	-4.11485	0.0665638
Gulo	gulonolactone (L-) oxidase	-4.20313	0.0859285
Hnf4a	hepatic nuclear factor 4, alpha	-4.20717	0.068939
Cyp3a13	cytochrome P450, family 3, subfamily a, polypeptide 13	-4.24932	0.00112263
Myh4	myosin, heavy polypeptide 4, skeletal muscle	-4.26626	1.65541e-33
Klhl31	kelch-like 31	-4.29045	0.00273767
G6pc	glucose-6-phosphatase, catalytic	-4.32255	0.0921598
Slc10a1	solute carrier family 10 (sodium/bile acid cotransporter family), member 1	-4.3229	0.0197364
Acox2	acyl-Coenzyme A oxidase 2, branched chain	-4.358	0.00874024
Apoa2	apolipoprotein A-II	-4.47222	8.70318e-05
Apoa4	apolipoprotein A-IV	-4.50153	0.0375682
Slc22a1	solute carrier family 22 (organic cation transporter), member 1	-4.50403	0.0156267
Trim63	tripartite motif-containing 63	-4.60634	0.0454711
Sec14l4	SEC14-like lipid binding 4	-4.66418	0.0413137
Smyd1	SET and MYND domain containing 1	-4.68049	0.0467231
Cfi	complement component factor i	-4.8855	0.00475242
Keg1	kidney expressed gene 1	-4.91438	0.0813972
Aadac	arylacetamide deacetylase	-4.91849	0.0667349
Apoc4	apolipoprotein C-IV	-4.92807	0.00820574
Mup7	major urinary protein 7	-5.01127	0.0451419
Urad	ureidoimidazoline (2-oxo-4-hydroxy-4-carboxy-5) decarboxylase	-5.05017	0.0686751
Mettl7b	methyltransferase like 7B	-5.0859	0.0112025
Apoh	apolipoprotein H	-5.10158	1.92366e-07
A1cf	APOBEC1 complementation factor	-5.16162	0.00336536
Cbs	cystathionine beta-synthase	-5.18121	0.00538471
Mal2	mal, T cell differentiation protein 2	-5.22683	0.0561543
Saa4	serum amyloid A 4	-5.2347	0.0133565
Gjb1	gap junction protein, beta 1	-5.2369	0.0040828
Cyp2c54	cytochrome P450, family 2, subfamily c, polypeptide 54	-5.25868	0.0170029
Dnajc22	DnaJ heat shock protein family (Hsp40) member C22	-5.29071	0.0538035
Cyp4f15	cytochrome P450, family 4, subfamily f, polypeptide 15	-5.33905	0.0244677
Ugt2a3	UDP glucuronosyltransferase 2 family, polypeptide A3	-5.35309	0.0178154
Itih3	inter-alpha trypsin inhibitor, heavy chain 3	-5.36903	0.00024455
Ugt2b35	UDP glucuronosyltransferase 2 family, polypeptide B35	-5.39435	0.0365366
Cyp2d9	cytochrome P450, family 2, subfamily d, polypeptide 9	-5.48698	0.000806724
Cyp2e1	cytochrome P450, family 2, subfamily e, polypeptide 1	-5.51265	0.00013456
Slco1a1	solute carrier organic anion transporter family, member 1a1	-5.51969	0.00560512
Cyp2c44	NA	-5.53657	0.00709262
Serpina1c	serine (or cysteine) peptidase inhibitor, clade A, member 1C	-5.54785	0.0069855
Myh6	myosin, heavy polypeptide 6, cardiac muscle, alpha	-5.56541	1.45114e-05
Slc22a30	solute carrier family 22, member 30	-5.57672	0.0174294
Hpd	4-hydroxyphenylpyruvic acid dioxygenase	-5.57682	0.0544423
Abcg8	ATP binding cassette subfamily G member 8	-5.618	0.0240183
Tm4sf4	transmembrane 4 superfamily member 4	-5.61882	0.0287055
Uox	urate oxidase	-5.64215	0.0299042
Sds	serine dehydratase	-5.65849	0.00512078
Gm10319	murinoglobulin pseudogene	-5.73614	0.0174294
Ugt2b36	UDP glucuronosyltransferase 2 family, polypeptide B36	-5.75708	0.0106067
Ftcd	formiminotransferase cyclodeaminase	-5.77542	0.00473558
Fabp1	fatty acid binding protein 1, liver	-5.81046	0.000171449
Serpina3m	serine (or cysteine) peptidase inhibitor, clade A, member 3M	-5.8273	0.0013467
Cyp2c50	cytochrome P450, family 2, subfamily c, polypeptide 50	-5.95712	0.0418253
Saa2	serum amyloid A 2	-5.9759	0.0122228
C8b	complement component 8, beta polypeptide	-5.97995	0.0138427
Cyp2c29	cytochrome P450, family 2, subfamily c, polypeptide 29	-6.03	0.00237873
Tdo2	tryptophan 2,3-dioxygenase	-6.04468	0.0481407
Rgn	regucalcin	-6.04649	0.000824541
Ambp	alpha 1 microglobulin/bikunin precursor	-6.07701	0.00354624
Cyp7a1	cytochrome P450, family 7, subfamily a, polypeptide 1	-6.11087	0.00185865
Cyp2a5	cytochrome P450, family 2, subfamily a, polypeptide 5	-6.13427	0.00349996
Fgg	fibrinogen gamma chain	-6.16919	0.00703562
Hamp	hepcidin antimicrobial peptide	-6.20179	0.00192348
Slco1b2	solute carrier organic anion transporter family, member 1b2	-6.22689	0.0271499
C7	complement component 7	-6.23308	0.00277597
Cyp3a11	cytochrome P450, family 3, subfamily a, polypeptide 11	-6.24488	0.0208552
Otc	ornithine transcarbamylase	-6.3401	0.00116012
Ces3b	carboxylesterase 3B	-6.37302	0.00495171
Saa1	serum amyloid A 1	-6.39105	0.00270449
Plg	plasminogen	-6.48605	0.00116012
Cyp1a2	cytochrome P450, family 1, subfamily a, polypeptide 2	-6.50019	0.0018302
Fgl1	fibrinogen-like protein 1	-6.52784	0.00843774
Mug1	murinoglobulin 1	-6.53106	6.07229e-07
Ces3a	carboxylesterase 3A	-6.57258	0.000315212
Cyp2c70	cytochrome P450, family 2, subfamily c, polypeptide 70	-6.62237	0.000880676
Igfbp1	insulin-like growth factor binding protein 1	-6.69135	0.00155195
Proc	protein C	-6.74342	0.000335342
Hpx	hemopexin	-6.77133	8.998e-06
Apob	apolipoprotein B	-6.79287	1.78373e-05
Mug-ps1	murinoglobulin, pseudogene 1	-6.86995	0.000328588
Upp2	uridine phosphorylase 2	-6.87077	0.000153392
Akr1c6	aldo-keto reductase family 1, member C6	-6.87865	0.0625787
C4bp	complement component 4 binding protein	-6.9181	6.82942e-05
Rdh7	retinol dehydrogenase 7	-7.0471	0.000368929
Pah	phenylalanine hydroxylase	-7.09579	3.33494e-05
Dmgdh	dimethylglycine dehydrogenase precursor	-7.1005	0.000162596
Cyp2d10	cytochrome P450, family 2, subfamily d, polypeptide 10	-7.12638	0.000331015
Apcs	amyloid P component, serum	-7.14182	0.00014672
Ugt3a2	UDP glycosyltransferases 3 family, polypeptide A2	-7.1787	0.000150552
Cyp2j5	cytochrome P450, family 2, subfamily j, polypeptide 5	-7.23368	5.60076e-05
Mug2	murinoglobulin 2	-7.25239	0.000373082
Onecut2	one cut domain, family member 2	-7.26994	0.00016689
Ugt2b5	UDP glucuronosyltransferase 2 family, polypeptide B5	-7.2929	4.27737e-05
Alb	albumin	-7.31263	8.6065e-07
Apoc3	apolipoprotein C-III	-7.41004	0.0214469
Sult2a8	sulfotransferase family 2A, dehydroepiandrosterone (DHEA)-preferring, member 8	-7.47138	4.06452e-06
Gc	vitamin D binding protein	-7.54074	4.03494e-05
Mup3	major urinary protein 3	-7.65008	2.2858e-05
Apoa1	apolipoprotein A-I	-7.70677	9.02165e-05
Hrg	histidine-rich glycoprotein	-7.99842	0.000238589
Bhmt	betaine-homocysteine methyltransferase	-8.29327	0.00125554
Aass	aminoadipate-semialdehyde synthase	-8.4667	0.00276905
Eif2s3y	eukaryotic translation initiation factor 2, subunit 3, structural gene Y-linked	-8.47687	2.71893e-20
Ces1c	carboxylesterase 1C	-8.52708	0.000475781
Cml2	NA	-8.58543	0.00172534
Serpina1e	serine (or cysteine) peptidase inhibitor, clade A, member 1E	-8.67037	2.62632e-07
Serpina3k	serine (or cysteine) peptidase inhibitor, clade A, member 3K	-8.75402	3.2401e-06
Cyp3a25	cytochrome P450, family 3, subfamily a, polypeptide 25	-8.77647	0.00525933
Ddx3y	DEAD box helicase 3, Y-linked	-8.79408	2.77871e-14
Kdm5d	lysine (K)-specific demethylase 5D	-8.87397	1.72411e-45
Azgp1	alpha-2-glycoprotein 1, zinc	-8.92357	0.000119576
Ttr	transthyretin	-9.13571	2.61466e-05
Pzp	PZP, alpha-2-macroglobulin like	-9.16147	1.47658e-07
Uty	ubiquitously transcribed tetratricopeptide repeat containing, Y-linked	-9.2626	7.07704e-75
Cps1	carbamoyl-phosphate synthetase 1	-9.85384	6.17249e-07
Mat1a	methionine adenosyltransferase I, alpha	-10.379	1.55799e-05
Fgb	fibrinogen beta chain	-11.7849	7.69396e-06

## Sheet: KO Female vs KO Male
KO Female vs KO Male osteocyte genes
SYMBOL	GENENAME	log2FoldChange	padj
Xist	inactive X specific transcripts	12.4468	1.41026e-147
Lppr5	NA	5.48514	0.00182959
Ccdc30	coiled-coil domain containing 30	5.19906	NA
Lgi2	leucine-rich repeat LGI family, member 2	5.10465	0.00548269
A330076H08Rik	RIKEN cDNA A330076H08 gene	5.09328	NA
Mmd2	monocyte to macrophage differentiation-associated 2	5.01632	NA
Apoa2	apolipoprotein A-II	4.94376	NA
Cd209f	CD209f antigen	4.88909	NA
Jph4	junctophilin 4	4.85084	NA
Adarb2	adenosine deaminase, RNA-specific, B2	4.74863	NA
5730457N03Rik	NA	4.41624	NA
Unc5d	unc-5 netrin receptor D	3.7914	NA
Vpreb2	pre-B lymphocyte gene 2	3.72396	NA
A2m	alpha-2-macroglobulin	3.7102	6.45264e-06
Greb1	gene regulated by estrogen in breast cancer protein	3.48942	0.00430789
Kera	keratocan	3.35651	0.0062996
Ntng1	netrin G1	3.33713	NA
Lppr4	NA	3.25033	0.000722681
Chodl	chondrolectin	3.24424	0.018151
Myl10	myosin, light chain 10, regulatory	3.1292	0.00397266
Cntn1	contactin 1	3.03431	0.000901934
Kcne4	potassium voltage-gated channel, Isk-related subfamily, gene 4	2.93537	0.000755386
Pi15	peptidase inhibitor 15	2.88339	0.00558655
Mfap5	microfibrillar associated protein 5	2.86837	0.0133759
Kcna4	potassium voltage-gated channel, shaker-related subfamily, member 4	2.86157	0.0148941
Pgr	progesterone receptor	2.8193	0.00072443
Mc2r	melanocortin 2 receptor	2.81013	0.0177504
Aldh1a2	aldehyde dehydrogenase family 1, subfamily A2	2.80117	1.82415e-05
Lrrc66	leucine rich repeat containing 66	2.71706	NA
Hcn4	hyperpolarization-activated, cyclic nucleotide-gated K+ 4	2.68796	0.0700902
Cfd	complement factor D (adipsin)	2.65176	0.00814425
9230116L04Rik	RIKEN cDNA 9230116L04 gene	2.61273	0.023042
Ocln	occludin	2.59474	0.0316727
Lrrtm4	leucine rich repeat transmembrane neuronal 4	2.56203	0.0113863
Vsnl1	visinin-like 1	2.41695	0.00883904
Plin1	perilipin 1	2.39931	0.000943581
Slc9a2	solute carrier family 9 (sodium/hydrogen exchanger), member 2	2.34379	1.14183e-06
Dsc2	desmocollin 2	2.31975	0.0177323
Slitrk2	SLIT and NTRK-like family, member 2	2.25886	NA
Slco1a4	solute carrier organic anion transporter family, member 1a4	2.25377	0.0010105
Sema3c	sema domain, immunoglobulin domain (Ig), short basic domain, secreted, (semaphorin) 3C	2.25214	0.0211984
Tmem182	transmembrane protein 182	2.21803	0.000151648
Rbp4	retinol binding protein 4, plasma	2.20393	0.0100783
Aqp7	aquaporin 7	2.20001	0.00211889
Mettl24	methyltransferase like 24	2.19943	0.0848525
Slc27a6	solute carrier family 27 (fatty acid transporter), member 6	2.19704	0.00318331
Dcc	deleted in colorectal carcinoma	2.19314	0.00585182
Prtg	protogenin	2.18783	0.0060884
Pdzrn4	PDZ domain containing RING finger 4	2.16919	1.14183e-06
Slc4a11	solute carrier family 4, sodium bicarbonate transporter-like, member 11	2.14673	0.0707776
Cidec	cell death-inducing DFFA-like effector c	2.11458	0.00445425
C1qtnf9	C1q and tumor necrosis factor related protein 9	2.10962	0.0113863
1700024P16Rik	NA	2.09235	0.000504581
A830082K12Rik	RIKEN cDNA A830082K12 gene	2.08927	0.086104
Prss35	protease, serine 35	2.06916	1.3252e-10
Entpd3	ectonucleoside triphosphate diphosphohydrolase 3	2.06286	6.22934e-12
Lrrc15	leucine rich repeat containing 15	1.99423	0.01991
Mkx	mohawk homeobox	1.99272	1.94713e-07
Slc13a5	solute carrier family 13 (sodium-dependent citrate transporter), member 5	1.97736	0.000472316
Angptl1	angiopoietin-like 1	1.96676	1.43368e-05
Fez1	fasciculation and elongation protein zeta 1 (zygin I)	1.95554	0.0772265
Gabrb2	gamma-aminobutyric acid (GABA) A receptor, subunit beta 2	1.92872	0.0595474
Il7	interleukin 7	1.91626	3.59849e-09
Cyp2f2	cytochrome P450, family 2, subfamily f, polypeptide 2	1.91419	0.0205497
Hrc	histidine rich calcium binding protein	1.90891	0.0588466
Fbn2	fibrillin 2	1.88837	6.23937e-13
Col2a1	collagen, type II, alpha 1	1.85681	2.0624e-16
Fndc1	fibronectin type III domain containing 1	1.85435	3.75557e-11
Prss12	protease, serine 12 neurotrypsin (motopsin)	1.81721	0.0817821
Scn3a	sodium channel, voltage-gated, type III, alpha	1.80485	0.00168689
Col6a5	collagen, type VI, alpha 5	1.79765	0.00123214
Acot12	acyl-CoA thioesterase 12	1.78187	0.0547923
Adamdec1	ADAM-like, decysin 1	1.77726	0.0207927
Asb4	ankyrin repeat and SOCS box-containing 4	1.77697	0.0748977
Myo5c	myosin VC	1.75792	0.0106208
Gm14295	predicted gene 14295	1.7499	0.0448908
Cbln1	cerebellin 1 precursor protein	1.73508	0.00192467
Panx3	pannexin 3	1.73461	3.40074e-07
Aspn	asporin	1.71592	0.0699554
Sfrp2	secreted frizzled-related protein 2	1.71544	0.000316497
Adipoq	adiponectin, C1Q and collagen domain containing	1.70207	2.87357e-19
Col11a1	collagen, type XI, alpha 1	1.70065	4.96593e-15
Fras1	Fraser extracellular matrix complex subunit 1	1.65799	0.000182294
Gbp6	guanylate binding protein 6	1.64937	0.000538341
Hcar1	hydrocarboxylic acid receptor 1	1.5971	0.0746028
Olfm2	olfactomedin 2	1.59158	0.0503468
Car3	carbonic anhydrase 3	1.57655	0.000462113
Mlf1	myeloid leukemia factor 1	1.56455	0.0272875
Ephb3	Eph receptor B3	1.56222	0.00867397
5830444B04Rik	RIKEN cDNA 5830444B04 gene	1.5407	0.0253458
Pla2g2d	phospholipase A2, group IID	1.5317	0.00231505
Negr1	neuronal growth regulator 1	1.52594	3.49154e-07
Postn	periostin, osteoblast specific factor	1.51295	0.0085979
Fam189a1	NA	1.50579	0.0347788
Thbs4	thrombospondin 4	1.49212	0.0502957
Oas1g	2'-5' oligoadenylate synthetase 1G	1.48596	0.00558067
Trabd2b	TraB domain containing 2B	1.47884	2.41259e-05
Tnmd	tenomodulin	1.4743	0.075495
Hspb2	heat shock protein 2	1.46788	0.0502419
Pitx1	paired-like homeodomain transcription factor 1	1.46211	0.0397067
Fbln1	fibulin 1	1.45268	1.29535e-07
Rab40b	Rab40B, member RAS oncogene family	1.45199	0.0190743
BC016579	cDNA sequence, BC016579	1.45007	0.023231
2023-03-01	NA	1.44687	0.00756286
H2afy2	NA	1.44673	5.50678e-05
Lipc	lipase, hepatic	1.43145	1.28902e-06
Bglap	bone gamma carboxyglutamate protein	1.43076	7.08089e-09
Hepacam2	HEPACAM family member 2	1.43008	0.0157975
Chn1	chimerin 1	1.42749	2.04928e-08
Nov	NA	1.42704	0.00528232
Krt222	keratin 222	1.42172	0.077501
Smpd3	sphingomyelin phosphodiesterase 3, neutral	1.42064	9.17568e-08
Akr1c14	aldo-keto reductase family 1, member C14	1.41234	0.01206
Pcdhac2	protocadherin alpha subfamily C, 2	1.41026	0.0748977
Cpxm1	carboxypeptidase X 1 (M14 family)	1.40841	4.08254e-08
Gm12504	NA	1.40648	0.0576781
Scube3	signal peptide, CUB domain, EGF-like 3	1.40546	0.0470676
Myl1	myosin, light polypeptide 1	1.39899	0.0685592
Cd8b1	CD8 antigen, beta chain 1	1.38629	0.0528323
Dkk3	dickkopf WNT signaling pathway inhibitor 3	1.38187	0.0157975
Cacnb3	calcium channel, voltage-dependent, beta 3 subunit	1.38129	1.57151e-05
Gm19299	predicted gene, 19299	1.37198	0.0785237
Fhod3	formin homology 2 domain containing 3	1.36962	1.89791e-06
Fkbp11	FK506 binding protein 11	1.36845	0.015918
Fam13a	family with sequence similarity 13, member A	1.3657	8.18281e-07
Nrxn2	neurexin II	1.35679	0.043286
Rspo3	R-spondin 3	1.3512	5.36474e-05
Alpl	alkaline phosphatase, liver/bone/kidney	1.34451	4.59646e-13
Tspan11	tetraspanin 11	1.3431	0.00548222
Klrb1b	killer cell lectin-like receptor subfamily B member 1B	1.33929	0.0167968
Lpar3	lysophosphatidic acid receptor 3	1.33642	0.0194854
Skida1	SKI/DACH domain containing 1	1.33524	0.0380695
Lurap1l	leucine rich adaptor protein 1-like	1.32715	0.031686
Greb1l	growth regulation by estrogen in breast cancer-like	1.32446	0.00154499
Rspo2	R-spondin 2	1.30787	1.4074e-06
S100b	S100 protein, beta polypeptide, neural	1.29949	0.000228272
Ebf2	early B cell factor 2	1.29169	0.0199606
Wnt4	wingless-type MMTV integration site family, member 4	1.29135	0.0451268
Cdo1	cysteine dioxygenase 1, cytosolic	1.28509	1.11992e-07
Peg3	paternally expressed 3	1.27975	0.00349327
Noxred1	NADP+ dependent oxidoreductase domain containing 1	1.27868	0.0610796
Adamtsl3	ADAMTS-like 3	1.27687	5.365e-06
Prr16	proline rich 16	1.27398	0.00349327
Irak1bp1	interleukin-1 receptor-associated kinase 1 binding protein 1	1.27016	0.0152702
Aldh1l2	aldehyde dehydrogenase 1 family, member L2	1.26638	0.00139395
Meox2	mesenchyme homeobox 2	1.26411	0.066003
Amy1	amylase 1, salivary	1.26153	0.000759988
Igfbp6	insulin-like growth factor binding protein 6	1.2601	0.0639265
Dixdc1	DIX domain containing 1	1.25543	0.0082629
Npr3	natriuretic peptide receptor 3	1.24939	0.0722985
Cthrc1	collagen triple helix repeat containing 1	1.24391	0.0220331
Kazald1	Kazal-type serine peptidase inhibitor domain 1	1.24009	4.60088e-05
Cnnm1	cyclin M1	1.23991	0.0174593
Gsta4	glutathione S-transferase, alpha 4	1.23517	0.00487799
Rasgrf2	RAS protein-specific guanine nucleotide-releasing factor 2	1.22646	1.14183e-06
Colgalt2	collagen beta(1-O)galactosyltransferase 2	1.22512	0.0874635
Tgfb3	transforming growth factor, beta 3	1.21991	0.0747319
B3galt2	UDP-Gal:betaGlcNAc beta 1,3-galactosyltransferase, polypeptide 2	1.21414	0.066003
Col8a2	collagen, type VIII, alpha 2	1.20725	0.0674174
Cpz	carboxypeptidase Z	1.20711	0.00776817
Col5a2	collagen, type V, alpha 2	1.20671	0.0124931
Slc2a13	solute carrier family 2 (facilitated glucose transporter), member 13	1.20532	1.28902e-06
Rad51ap2	RAD51 associated protein 2	1.20279	0.0361659
Gdf10	growth differentiation factor 10	1.20246	0.000405938
Bglap2	bone gamma-carboxyglutamate protein 2	1.19811	1.29535e-07
Cdkn1c	cyclin-dependent kinase inhibitor 1C (P57)	1.19718	1.39127e-05
Atp1a2	ATPase, Na+/K+ transporting, alpha 2 polypeptide	1.18601	0.0242161
Sfrp1	secreted frizzled-related protein 1	1.18096	1.28902e-06
Mlip	muscular LMNA-interacting protein	1.17944	0.00131482
Cgref1	cell growth regulator with EF hand domain 1	1.17718	0.00179188
Osr1	odd-skipped related transcription factor 1	1.16111	0.00124958
Foxp3	forkhead box P3	1.16002	0.0199606
Fibin	fin bud initiation factor homolog (zebrafish)	1.15639	0.0472611
Plin4	perilipin 4	1.14752	0.0101086
Insc	INSC spindle orientation adaptor protein	1.14554	0.0190743
Mme	membrane metallo endopeptidase	1.14496	1.48874e-10
Mfsd7c	NA	1.14375	0.00608615
Col22a1	collagen, type XXII, alpha 1	1.14175	1.11992e-07
Ptgfr	prostaglandin F receptor	1.14058	0.000426491
Mc5r	melanocortin 5 receptor	1.13828	0.0475454
Gprc5c	G protein-coupled receptor, family C, group 5, member C	1.13793	7.05971e-07
Dcn	decorin	1.13155	0.0448908
Syt9	synaptotagmin IX	1.127	0.0235121
Tdrp	testis development related protein	1.12261	0.0227128
Nrep	neuronal regeneration related protein	1.11938	1.07428e-06
Enpep	glutamyl aminopeptidase	1.1117	0.00010189
Aoc3	amine oxidase, copper containing 3	1.1075	8.03345e-05
Ppic	peptidylprolyl isomerase C	1.10266	1.01802e-09
Cadps2	Ca2+-dependent activator protein for secretion 2	1.10052	0.0142432
Ifi44	interferon-induced protein 44	1.10002	0.0319747
Sema3b	sema domain, immunoglobulin domain (Ig), short basic domain, secreted, (semaphorin) 3B	1.09971	0.00205375
Pcdhga2	protocadherin gamma subfamily A, 2	1.09891	0.0268532
Stc2	stanniocalcin 2	1.09455	0.0277588
Plagl1	pleiomorphic adenoma gene-like 1	1.09069	1.57151e-05
Fmo2	flavin containing monooxygenase 2	1.08842	6.71315e-08
Fam171b	family with sequence similarity 171, member B	1.08713	0.0623271
Cd209d	CD209d antigen	1.08641	0.0720966
Htra3	HtrA serine peptidase 3	1.08443	0.00953435
Adh1	alcohol dehydrogenase 1 (class I)	1.06213	0.014519
Col11a2	collagen, type XI, alpha 2	1.05789	1.25487e-05
Igdcc4	immunoglobulin superfamily, DCC subclass, member 4	1.05525	0.00756286
Rarres2	retinoic acid receptor responder (tazarotene induced) 2	1.04427	0.0062996
Gstt1	glutathione S-transferase, theta 1	1.04325	4.53432e-05
Mill2	MHC I like leukocyte 2	1.04266	0.0780685
Cxcl9	chemokine (C-X-C motif) ligand 9	1.04137	0.0110579
Fat3	FAT atypical cadherin 3	1.04108	2.60471e-08
Ift81	intraflagellar transport 81	1.03491	0.039344
Sertad4	SERTA domain containing 4	1.03476	0.0341223
Lox	lysyl oxidase	1.03241	0.0430315
Col23a1	collagen, type XXIII, alpha 1	1.03012	0.00487799
Unc5c	unc-5 netrin receptor C	1.02931	0.00299668
Eya4	EYA transcriptional coactivator and phosphatase 4	1.023	0.000124392
Wipf3	WAS/WASL interacting protein family, member 3	1.02203	0.0605226
Frk	fyn-related kinase	1.01869	0.00570195
Kng2	kininogen 2	1.0154	2.32367e-05
Cyp2j9	cytochrome P450, family 2, subfamily j, polypeptide 9	1.01379	0.0700902
Dbp	D site albumin promoter binding protein	1.01033	2.2228e-09
Plod2	procollagen lysine, 2-oxoglutarate 5-dioxygenase 2	1.00844	4.60088e-05
Jph1	junctophilin 1	1.00792	0.00878487
Themis	thymocyte selection associated	1.00746	0.0272875
Arhgap20	Rho GTPase activating protein 20	1.00416	0.00702269
4833422C13Rik	RIKEN cDNA 4833422C13 gene	1.00358	0.0411434
Efemp1	epidermal growth factor-containing fibulin-like extracellular matrix protein 1	1.0018	0.00349327
Tnfsf8	tumor necrosis factor (ligand) superfamily, member 8	1.00004	0.086104
Pabpc1l	poly(A) binding protein, cytoplasmic 1-like	-1.0091	3.63051e-05
Susd2	sushi domain containing 2	-1.02026	7.19421e-08
Gla	galactosidase, alpha	-1.03362	0.000893365
Gpnmb	glycoprotein (transmembrane) nmb	-1.06399	5.36474e-05
Mybph	myosin binding protein H	-1.06637	0.0237461
Egfl6	EGF-like-domain, multiple 6	-1.0731	0.0722985
Tgm3	transglutaminase 3, E polypeptide	-1.08407	0.0436747
Myo18b	myosin XVIIIb	-1.10938	0.0403187
Lsmem1	leucine-rich single-pass membrane protein 1	-1.11168	0.0288108
Hhip	Hedgehog-interacting protein	-1.1285	0.075793
Slc7a11	solute carrier family 7 (cationic amino acid transporter, y+ system), member 11	-1.14166	0.0547923
Adgrb1	adhesion G protein-coupled receptor B1	-1.16974	0.0438401
Scara5	scavenger receptor class A, member 5	-1.17298	0.00102466
Apol11a	apolipoprotein L 11a	-1.24371	3.10425e-13
Kcnh1	potassium voltage-gated channel, subfamily H (eag-related), member 1	-1.31238	0.0242385
4933432I03Rik	RIKEN cDNA 4933432I03 gene	-1.34726	0.0130718
Rhov	ras homolog family member V	-1.40018	0.0741855
Slc26a7	solute carrier family 26, member 7	-1.62869	1.97348e-06
Tac2	tachykinin 2	-1.68215	0.0026883
Snord92	small nucleolar RNA, C/D box 92	-1.73114	0.0401072
1810013A23Rik	RIKEN cDNA 1810013A23 gene	-1.76484	0.0364927
Unc93a	unc-93 homolog A	-1.87746	0.00545851
Gpr50	G-protein-coupled receptor 50	-2.12643	7.05971e-07
4930512J16Rik	RIKEN cDNA 4930512J16 gene	-2.37027	NA
Lgi1	leucine-rich repeat LGI family, member 1	-2.82891	0.0172405
Saa3	serum amyloid A 3	-2.85401	NA
Cytl1	cytokine-like 1	-2.92884	0.00010189
Clec3a	C-type lectin domain family 3, member a	-2.99714	0.0584354
Serpina3n	serine (or cysteine) peptidase inhibitor, clade A, member 3N	-3.02266	2.9178e-46
Mir1953	microRNA 1953	-3.15791	NA
Sim2	single-minded family bHLH transcription factor 2	-3.29175	NA
H2afy3	NA	-3.34053	NA
Tbx5	T-box 5	-3.38492	NA
Col10a1	collagen, type X, alpha 1	-3.58065	0.0827541
Capn11	calpain 11	-3.63472	7.47114e-13
Slc38a3	solute carrier family 38, member 3	-3.76765	NA
Mfi2	NA	-4.58692	8.22145e-05
Rspo4	R-spondin 4	-5.14189	NA
Casr	calcium-sensing receptor	-5.57109	NA
Ddx3y	DEAD box helicase 3, Y-linked	-9.50473	1.22573e-25
Eif2s3y	eukaryotic translation initiation factor 2, subunit 3, structural gene Y-linked	-9.69134	3.94187e-82
Uty	ubiquitously transcribed tetratricopeptide repeat containing, Y-linked	-9.70798	6.64634e-73
Kdm5d	lysine (K)-specific demethylase 5D	-10.1225	9.27011e-30
